# Supplementary material for: N-Halamine-Based Polypropylene Melt-Blown Nonwoven Fabric with Superhydrophilicity and Antibacterial Properties for Face Masks
Source: Polymers (Basel). 2023 Nov 6;15(21):4335. doi: 10.3390/polym15214335 (PMC10648686; doi:10.3390/polym15214335)
Supplement: Supplementary file 1 [file polymers-15-04335-s001.zip]

Archive with 1 entries (1 files):
- polymers-2647250-supplementary.pdf
